# Supplementary material for: Fertility Sparing Surgery and Borderline Ovarian Tumours
Source: Cancers (Basel). 2022 Mar 14;14(6):1485. doi: 10.3390/cancers14061485 (PMC8946233; doi:10.3390/cancers14061485)
Supplement: Supplementary file 1 [file cancers-14-01485-s001.zip]

Archive with 1 entries (1 files):
- cancers-1552880-supplementary.pdf
